# Supplementary material for: Plasma proteome fingerprint in kidney diseases
Source: Front Mol Biosci. 2025 Jan 17;11:1494779. doi: 10.3389/fmolb.2024.1494779 (PMC11782039; doi:10.3389/fmolb.2024.1494779)
Supplement: Supplementary file 3 [file Table3.xlsx]

## Sheet: Sheet1
Peptide No	UniProt ID(s)	Protein name(s)	Pathways	Sequence variations	PTM Loci	CTRL	RNLC	KD
0	P04114	Apolipoprotein B-100	Cell surface interactions at the vascular wall Scavenging by Class B Receptors Scavenging by Class A Receptors Scavenging by Class F Receptors Scavenging by Class H Receptors Regulation of Insulin-like Growth Factor (IGF) transport and uptake by Insulin-like Growth Factor Binding Proteins (IGFBPs) Platelet sensitization by LDL Regulation of TLR by endogenous ligand Cargo recognition for clathrin-…	VKYTLNKNSLK YTLNKNSLK	1286-1295	1	5	3
1	P01857 P01859 P01861	Immunoglobulin heavy constant gamma 1 Immunoglobulin heavy constant gamma 2 Immunoglobulin heavy constant gamma 4	Initial triggering of complement Classical antibody-mediated complement activation FCGR activation Regulation of actin dynamics for phagocytic cup formation Role of phospholipids in phagocytosis Interleukin-4 and Interleukin-13 signaling FCGR3A-mediated IL10 synthesis FCGR3A-mediated phagocytosis Regulation of Complement cascade	WQQGNVFSCSVMHEALHNHYTQK LTVDKSRWQQGNVFSCSVMHEALHNHYTQK SRWQEGNVFSCSVMHEALHNHYTQK SRWQQGNVFSCSVMHEALHNHYTQKSLSLSPGK	~297-320	1	1	2
2	P02647	Apolipoprotein A-I	Platelet degranulation ABC transporters in lipid homeostasis PPARA activates gene expression Scavenging of heme from plasma Scavenging by Class B Receptors Scavenging by Class A Receptors Regulation of Insulin-like Growth Factor (IGF) transport and uptake by Insulin-like Growth Factor Binding Proteins (IGFBPs) Defective ABCA1 causes TGD Post-translational protein phosphorylation Chylomicron assem…	DSGRDYVSQFEGSALGK VKDLATVYVDVLKDSGRDYVSQFEGSALGK	47-64	3	1	2
3	P00751	Complement factor B	Alternative complement activation Activation of C3 and C5 Regulation of Complement cascade	LEDSVTYHCSR VGSQYRLEDSVTYHCSR	~183-194	1	4	5
4	P01024	Complement C3	Alternative complement activation Activation of C3 and C5 Immunoregulatory interactions between a Lymphoid and a non-Lymphoid cell Peptide ligand-binding receptors Regulation of Insulin-like Growth Factor (IGF) transport and uptake by Insulin-like Growth Factor Binding Proteins (IGFBPs) G alpha (i) signalling events Neutrophil degranulation Post-translational protein phosphorylation Purinergic si…	EFKSEK TVLTPATNHMGNVTFTIPANREFKSEK	94-100	2	2	2
5	P0C0L5 P0C0L4	Complement C4-B Complement C4-A	Initial triggering of complement Activation of C3 and C5 Regulation of Complement cascade Regulation of Insulin-like Growth Factor (IGF) transport and uptake by Insulin-like Growth Factor Binding Proteins (IGFBPs) Post-translational protein phosphorylation	TTNIQGINLLFSSRR GPEVQLVAHSPWLKDSLSRTTNIQGINLLFSSR DSLSRTTNIQGINLLFSSR	123-138	0	0	2
6	Q14624	Inter-alpha-trypsin inhibitor heavy chain H4	Platelet degranulation	VQGNDHSATRER RTLRVQGNDHSATR TLRVQGNDHSATRER	898-910	2	2	1
7	P0C0L4 P0C0L5	Complement C4-A Complement C4-B	Initial triggering of complement Activation of C3 and C5 Regulation of Insulin-like Growth Factor (IGF) transport and uptake by Insulin-like Growth Factor Binding Proteins (IGFBPs) Post-translational protein phosphorylation Regulation of Complement cascade	TEQWSTLPPETK	1030-1042	2	0	2
8	P00450	Ceruloplasmin	Regulation of Insulin-like Growth Factor (IGF) transport and uptake by Insulin-like Growth Factor Binding Proteins (IGFBPs) Metal ion SLC transporters Defective SLC40A1 causes hemochromatosis 4 (HFE4) (macrophages) Defective CP causes aceruloplasminemia (ACERULOP) Post-translational protein phosphorylation Iron uptake and transport	SVPPSASHVAPTETFTYEWTVPK SVPPSASHVAPTETFTYEWTVPKEVGPTNADPVCLAKMYYSAVDPTK	500-523	1	1	1
9	B9A064 P0CG04 P0DOY2 P0DOY3 P0CF74 A0M8Q6	Immunoglobulin lambda-like polypeptide 5 Immunoglobulin lambda constant 1 Immunoglobulin lambda constant 2 Immunoglobulin lambda constant 3 Immunoglobulin lambda constant 6 Immunoglobulin lambda constant 7	Initial triggering of complement Classical antibody-mediated complement activation Immunoregulatory interactions between a Lymphoid and a non-Lymphoid cell Cell surface interactions at the vascular wall FCGR activation Regulation of actin dynamics for phagocytic cup formation Role of phospholipids in phagocytosis Scavenging of heme from plasma Fc epsilon receptor (FCERI) signaling Role of LAT2/NT…	AGVETTKPSKQSNNKYAASSYLSLTPEQWK QSNNKYAASSYLSLTPEQWK	~78-98	2	0	0
10	P01876 P01877	Immunoglobulin heavy constant alpha 1 Immunoglobulin heavy constant alpha 2	Cell surface interactions at the vascular wall Scavenging of heme from plasma	QEPSQGTTTFAVTSILR EKYLTWASRQEPSQGTTTYAVTSILR QEPSQGTTTYAVTSILR	~276-292	3	2	0
11	P04114	Apolipoprotein B-100	Cell surface interactions at the vascular wall Scavenging by Class B Receptors Scavenging by Class A Receptors Scavenging by Class F Receptors Scavenging by Class H Receptors Regulation of Insulin-like Growth Factor (IGF) transport and uptake by Insulin-like Growth Factor Binding Proteins (IGFBPs) Platelet sensitization by LDL Regulation of TLR by endogenous ligand Cargo recognition for clathrin-…	LNGESNLRFNSSYLQGTNQITGR DPNTGRLNGESNLRFNSSYLQGTNQITGR	1513-1536	3	1	0
12	P02766	Transthyretin	Retinoid cycle disease events The canonical retinoid cycle in rods (twilight vision) Non-integrin membrane-ECM interactions Neutrophil degranulation Retinoid metabolism and transport Amyloid fiber formation	LLLLCLAGLVFVSEAGPTGTGESK	5-29	0	4	1
13	Q86VF7	Nebulin-related-anchoring protein		KKLHEYTVLPEDMK KLHEYTVLPEDMKTQWAK	653-667	3	0	0
14	P02774	Vitamin D-binding protein	Vitamin D (calciferol) metabolism	KELSSFIDKGQELCADYSENTFTEYK ELSSFIDKGQELCADYSENTFTEYKK ELSSFIDKGQELCADYSENTFTEYK KELSSFIDK	393-402	2	1	2
15	P0C0L5 P0C0L4	Complement C4-B Complement C4-A	Initial triggering of complement Activation of C3 and C5 Regulation of Complement cascade Regulation of Insulin-like Growth Factor (IGF) transport and uptake by Insulin-like Growth Factor Binding Proteins (IGFBPs) Post-translational protein phosphorylation	IQQFRKADGSYAAWLSR KADGSYAAWLSR KADGSYAAWLSRDSSTWLTAFVLK	1060-1072	2	1	1
16	P0DOY2 P0DOY3 B9A064 P0CG04	Immunoglobulin lambda constant 2 Immunoglobulin lambda constant 3 Immunoglobulin lambda-like polypeptide 5 Immunoglobulin lambda constant 1	Initial triggering of complement Classical antibody-mediated complement activation Immunoregulatory interactions between a Lymphoid and a non-Lymphoid cell Cell surface interactions at the vascular wall FCGR activation Regulation of actin dynamics for phagocytic cup formation Role of phospholipids in phagocytosis Scavenging of heme from plasma Fc epsilon receptor (FCERI) signaling Role of LAT2/NT…	ATLVCLISDFYPGAVTVAWK GQPKAAPSVTLFPPSSEELQANKATLVCLISDFYPGAVTVAWK	~50-70	0	1	1
17	P0C0L5 P0C0L4	Complement C4-B Complement C4-A	Initial triggering of complement Activation of C3 and C5 Regulation of Complement cascade Regulation of Insulin-like Growth Factor (IGF) transport and uptake by Insulin-like Growth Factor Binding Proteins (IGFBPs) Post-translational protein phosphorylation	GLNVTLSSTGR GLNVTLSSTGRNGFK	1325-1336	0	2	2
18	P00734	Prothrombin	Intrinsic Pathway of Fibrin Clot Formation Common Pathway of Fibrin Clot Formation Gamma-carboxylation of protein precursors Transport of gamma-carboxylated protein precursors from the endoplasmic reticulum to the Golgi apparatus Removal of aminoterminal propeptides from gamma-carboxylated proteins Cell surface interactions at the vascular wall Peptide ligand-binding receptors Regulation of Insul…	GHVNITR GHVNITRSGIECQLWRSR	117-124	1	3	3
19	A0A0C4DH68 A0A075B6R9 P01615 A0A075B6P5 P01614 A0A087WW87 A2NJV5 A0A075B6S2 A0A075B6S6 P06310 A0A0A0MRZ7	Immunoglobulin kappa variable 2-24 Probable non-functional immunoglobulin kappa variable 2D-24 Immunoglobulin kappa variable 2D-28 Immunoglobulin kappa variable 2-28 Immunoglobulin kappa variable 2D-40 Immunoglobulin kappa variable 2-40 Immunoglobulin kappa variable 2-29 Immunoglobulin kappa variable 2D-29 Immunoglobulin kappa variable 2D-30 Immunoglobulin kappa variable 2-30 Immunoglobulin kappa…	Initial triggering of complement Classical antibody-mediated complement activation Immunoregulatory interactions between a Lymphoid and a non-Lymphoid cell Cell surface interactions at the vascular wall FCGR activation Regulation of actin dynamics for phagocytic cup formation Role of phospholipids in phagocytosis Scavenging of heme from plasma Fc epsilon receptor (FCERI) signaling Role of LAT2/NT…	FSGSGAGTDFTLK ASGVPDRFSGSGSGTDFTLKISR FSGVPDRFSGSGAGTDFTLK FSGSGSGTDFTLK	~86-99	1	1	2
20	A0A0B4J1X5 P01768 P0DP02 P01764 P01767 P01772 P0DP03 A0A0C4DH42	Immunoglobulin heavy variable 3-74 Immunoglobulin heavy variable 3-30 Immunoglobulin heavy variable 3-30-3 Immunoglobulin heavy variable 3-23 Immunoglobulin heavy variable 3-53 Immunoglobulin heavy variable 3-33 Immunoglobulin heavy variable 3-30-5 Immunoglobulin heavy variable 3-66	Initial triggering of complement Classical antibody-mediated complement activation Immunoregulatory interactions between a Lymphoid and a non-Lymphoid cell Cell surface interactions at the vascular wall FCGR activation Regulation of actin dynamics for phagocytic cup formation Role of phospholipids in phagocytosis Scavenging of heme from plasma Fc epsilon receptor (FCERI) signaling Role of LAT2/NT…	DNAKNTLYLQMNSLR DNSKNTLYLQMNSLR	~91-106	1	1	0
21	A0A0B4J1X5 P01780 P01763 A0A0B4J1V1 P01762 P01782 A0A0C4DH32	Immunoglobulin heavy variable 3-74 Immunoglobulin heavy variable 3-7 Immunoglobulin heavy variable 3-48 Immunoglobulin heavy variable 3-21 Immunoglobulin heavy variable 3-11 Immunoglobulin heavy variable 3-9 Immunoglobulin heavy variable 3-20	Initial triggering of complement Classical antibody-mediated complement activation Immunoregulatory interactions between a Lymphoid and a non-Lymphoid cell Cell surface interactions at the vascular wall FCGR activation Regulation of actin dynamics for phagocytic cup formation Role of phospholipids in phagocytosis Scavenging of heme from plasma Fc epsilon receptor (FCERI) signaling Role of LAT2/NT…	DNAKNTLYLQMNSLR DNAKNSLYLQMNSLR	91-106	1	1	1
22	P0C0L5 P0C0L4	Complement C4-B Complement C4-A	Initial triggering of complement Activation of C3 and C5 Regulation of Complement cascade Regulation of Insulin-like Growth Factor (IGF) transport and uptake by Insulin-like Growth Factor Binding Proteins (IGFBPs) Post-translational protein phosphorylation	DFALLSLQVPLK	80-92	0	2	1
23	P04217	Alpha-1B-glycoprotein	Platelet degranulation Neutrophil degranulation	CRSGLSTGWTQLSK	92-106	2	1	1
24	P01619 A0A0C4DH25 A2NJV5 A0A075B6S2 A0A075B6S6 P06310 P01615 A0A075B6P5 P01614 A0A0A0MRZ7 A0A087WW87	Immunoglobulin kappa variable 3-20 Immunoglobulin kappa variable 3D-20 Immunoglobulin kappa variable 2-29 Immunoglobulin kappa variable 2D-29 Immunoglobulin kappa variable 2D-30 Immunoglobulin kappa variable 2-30 Immunoglobulin kappa variable 2D-28 Immunoglobulin kappa variable 2-28 Immunoglobulin kappa variable 2D-40 Immunoglobulin kappa variable 2D-26 Immunoglobulin kappa variable 2-40	Initial triggering of complement Classical antibody-mediated complement activation Immunoregulatory interactions between a Lymphoid and a non-Lymphoid cell Cell surface interactions at the vascular wall FCGR activation Regulation of actin dynamics for phagocytic cup formation Role of phospholipids in phagocytosis Scavenging of heme from plasma Fc epsilon receptor (FCERI) signaling Role of LAT2/NT…	ATGIPDRFSGSGSGTDFTLTISRLEPEDFAVYYCQQYGSSP FSGSGSGTDFTLK	~86-99	0	1	1
25	P20742	Pregnancy zone protein		ASPAFLASQNTK ASPAFLASQNTKGEESYCICGNER ASPAFLASQNTKGEESYCICGNERQTLSWTVTPK	835-847	1	1	2
26	B9A064 P0CG04 P0DOY2 P0DOY3	Immunoglobulin lambda-like polypeptide 5 Immunoglobulin lambda constant 1 Immunoglobulin lambda constant 2 Immunoglobulin lambda constant 3	Initial triggering of complement Classical antibody-mediated complement activation Immunoregulatory interactions between a Lymphoid and a non-Lymphoid cell Cell surface interactions at the vascular wall FCGR activation Regulation of actin dynamics for phagocytic cup formation Role of phospholipids in phagocytosis Scavenging of heme from plasma Fc epsilon receptor (FCERI) signaling Role of LAT2/NT…	AGVETTKPSKQSNNKYAASSYLSLTPEQWK ADGSPVKAGVETTKPSKQSNNK AGVETTTPSKQSNNK AGVETTKPSKQSNNK	~68-83	2	1	2
27	B9A064 P0CG04 A0M8Q6	Immunoglobulin lambda-like polypeptide 5 Immunoglobulin lambda constant 1 Immunoglobulin lambda constant 7	Initial triggering of complement Classical antibody-mediated complement activation Immunoregulatory interactions between a Lymphoid and a non-Lymphoid cell Cell surface interactions at the vascular wall FCGR activation Regulation of actin dynamics for phagocytic cup formation Role of phospholipids in phagocytosis Scavenging of heme from plasma Fc epsilon receptor (FCERI) signaling Role of LAT2/NT…	ADGSPVKAGVETTKPSKQSNNK ADGSPVKVGVETTKPSKQSNNK AGVETTKPSKQSNNK	~104-119	2	0	1
