# Supplementary material for: Plasma proteome fingerprint in kidney diseases
Source: Front Mol Biosci. 2025 Jan 17;11:1494779. doi: 10.3389/fmolb.2024.1494779 (PMC11782039; doi:10.3389/fmolb.2024.1494779)
Supplement: Supplementary file 5 [file Table1.xlsx]

## Sheet: Sheet1
protein	KD_p	RNLC_p	KD_corr	RNLC_corr	KD_med	RNLC_med	protein_name
P68871	0.0785513	0.000420984	0.0785513	0.000841968	2.12635	4.06864	Hemoglobin subunit beta
P01825	0.0023255	0.0141435	0.004651	0.0141435	1.59569	1.51682	Immunoglobulin heavy variable 4-59
P00738	0.477704	0.24007	0.477704	0.477704	1.56678	1.27213	Haptoglobin
P01011	0.0226042	0.0511761	0.0452085	0.0511761	1.53712	1.39138	Alpha-1-antichymotrypsin
P05155	0.00284011		0.00284011		1.52891		Plasma protease C1 inhibitor
P02790	2.78954e-05	0.00034007	5.57909e-05	0.00034007	1.5182	1.43557	Hemopexin
P01877	0.41794	0.0351266	0.41794	0.0702533	1.49977	1.81413	Immunoglobulin heavy constant alpha 2
P27169	0.0642596	0.12486	0.12486	0.12486	1.47774	1.47774	Serum paraoxonase/arylesterase 1
Q14624	0.22871	0.0568118	0.22871	0.113624	1.45391	1.58329	Inter-alpha-trypsin inhibitor heavy chain H4
P19652	0.0127743	0.0156237	0.0156237	0.0156237	1.40728	1.37595	Alpha-1-acid glycoprotein 2
P00450	0.0363586	0.0363586	0.0363586	0.0363586	1.36696	1.30701	Ceruloplasmin
P04196	0.0864366	0.010415	0.0864366	0.02083	1.36569	1.71033	Histidine-rich glycoprotein
P00751	0.132166	0.00185297	0.132166	0.00370595	1.35135	1.70522	Complement factor B
P35542	0.670646	0.709335	0.709335	0.709335	1.34951	1.24773	Serum amyloid A-4 protein
P01023	0.0187734	0.0225094	0.0225094	0.0225094	1.34556	1.33666	Alpha-2-macroglobulin
P10909	0.0220775	0.0652117	0.0441549	0.0652117	1.3303	1.36954	Clusterin
B9A064	0.0403644	0.0788557	0.0788557	0.0788557	1.3269	1.28228	Immunoglobulin lambda-like polypeptide 5
P02774	0.992021	0.648151	0.992021	0.992021	1.3232	1.26229	Vitamin D-binding protein
P02765	0.197051	0.122646	0.197051	0.197051	1.27007	1.3146	Alpha-2-HS-glycoprotein
P02655	0.57466		0.57466		1.26018		Apolipoprotein C-II
P0C0L5	0.427279	0.279016	0.427279	0.427279	1.25816	1.45859	Complement C4-B
P02656	0.311901	0.137304	0.311901	0.274608	1.25298	1.52062	Apolipoprotein C-III
P0DOY3	0.0643135	0.0132921	0.0643135	0.0265843	1.24505	1.31062	Immunoglobulin lambda constant 3
P04433	0.391542	0.806661	0.783084	0.806661	1.24387	1.08608	Immunoglobulin kappa variable 3-11
P02749	0.276373	0.0321398	0.276373	0.0642797	1.23877	1.25864	Beta-2-glycoprotein 1
P02763	0.352371	0.620481	0.620481	0.620481	1.20897	1.06885	Alpha-1-acid glycoprotein 1
P02787	0.00853849	0.0236824	0.017077	0.0236824	1.18554	1.202	Serotransferrin
P00734	0.383733		0.383733		1.18488		Prothrombin
P04217	0.912409	0.332046	0.912409	0.664093	1.17801	1.34782	Alpha-1B-glycoprotein
P01024	0.293718	0.0533435	0.293718	0.106687	1.17647	1.26432	Complement C3
P04004	0.123534	0.0717438	0.123534	0.123534	1.15622	1.26066	Vitronectin
A0A075B6K5	0.574045	0.37128	0.574045	0.574045	1.13458	1.02887	Immunoglobulin lambda variable 3-9
P02649	0.906518	0.203279	0.906518	0.406559	1.11748	1.334	Apolipoprotein E
P01876	0.490194	0.113513	0.490194	0.227026	1.10963	1.21361	Immunoglobulin heavy constant alpha 1
P02652	0.992021	0.914947	0.992021	0.992021	1.10886	1.10822	Apolipoprotein A-II
P01624	0.289512	0.597863	0.579025	0.597863	1.10697	1.2401	Immunoglobulin kappa variable 3-15
P19823	0.890275	0.142542	0.890275	0.285085	1.10146	1.26192	Inter-alpha-trypsin inhibitor heavy chain H2
P01009	0.896566	0.662174	0.896566	0.896566	1.09135	1.06901	Alpha-1-antitrypsin
P01860	0.582319	0.183466	0.582319	0.366931	1.06378	1.37131	Immunoglobulin heavy constant gamma 3
P01857	0.802587	0.15918	0.802587	0.318361	1.02782	1.17326	Immunoglobulin heavy constant gamma 1
P04114	0.342702	0.308751	0.342702	0.342702	1.00048	1.44181	Apolipoprotein B-100
P02768	1	0.331996	1	0.663991	-1	-1	Albumin
P01861	0.610051	0.0694288	0.610051	0.138858	-1.01476	1.61744	Immunoglobulin heavy constant gamma 4
P02647	0.312495	0.763426	0.624991	0.763426	-1.02069	-1.0074	Apolipoprotein A-I
P06727	0.547233	0.668541	0.668541	0.668541	-1.02494	-1.28564	Apolipoprotein A-IV
P02654	0.602341	0.789567	0.789567	0.789567	-1.07262	-1.07805	Apolipoprotein C-I
P01619	0.555181	0.960121	0.960121	0.960121	-1.08052	1.1388	Immunoglobulin kappa variable 3-20
A0A0A0MRZ7	0.679988	0.471826	0.679988	0.679988	-1.11684	1.026	Immunoglobulin kappa variable 2D-26
P01700	0.643945	0.131762	0.643945	0.263523	-1.13843	1.33225	Immunoglobulin lambda variable 1-47
P01008	0.0286296	0.206809	0.0572592	0.206809	-1.17356	-1.05632	Antithrombin-III
P01859	0.833668	0.264184	0.833668	0.528367	-1.22858	-1.18939	Immunoglobulin heavy constant gamma 2
P01834	0.258476	0.247929	0.258476	0.258476	-1.2287	-1.0635	Immunoglobulin kappa constant
A0A0C4DH42	0.748969	0.727417	0.748969	0.748969	-1.26195	1.13884	Immunoglobulin heavy variable 3-66
P01871	0.218697	0.255967	0.255967	0.255967	-1.40283	-1.39329	Immunoglobulin heavy constant mu
P01780	0.64205	0.529638	0.64205	0.64205	-1.41099	-1.15969	Immunoglobulin heavy variable 3-7
P05090		0.98259		0.98259		-1.12595	Apolipoprotein D
P00739		0.490601		0.490601		3.87234	Haptoglobin-related protein
